# Supplementary material for: Predicting the Pathway Involvement of Metabolites Based on Combined Metabolite and Pathway Features
Source: Metabolites. 2024 May 7;14(5):266. doi: 10.3390/metabo14050266 (PMC11123031; doi:10.3390/metabo14050266)
Supplement: Supplementary file 1 [file metabolites-14-00266-s001.zip]

Archive with 1 entries (1 files):
- metabolites-2973285-supplementary.pdf
